# Supplementary material for: Convergent Reduction of Ovariole Number Associated with Subterranean Life in Beetles
Source: PLoS One. 2015 Jul 7;10(7):e0131986. doi: 10.1371/journal.pone.0131986 (PMC4494710; doi:10.1371/journal.pone.0131986)
Supplement: S1 Table — (XLS) [file pone.0131986.s001.xls]

## Sheet: Feuil1
Additional file 1: Table S1. Material used in the study, with locality data, voucher number and accession numbers of the sequences.
N°	Species	code	localities	SSU	LSU	Cox1	rrnL	trnaLeu	NAD1
1	Aphaenops Bonvouloir, 1862
	A. ochsi cabidochei Coiffait, 1959	MNHN-AF5	France- Sainte-Engrâce- Salle de la Verna	-	GQ293556	GQ293667	-	-	-
	A. leschenaulti Bonvouloir, 1861	MNHN-AF1	France- Bagnères-de-Bigorre- Grotte de Castelmouly	FR733945	GQ293593	GQ293629	GQ293739	GQ293757	GQ293822
	Aphaenops loubensi Jeannel, 1953	MNHN-AF3	France- Sainte-Engrâce- Salle de la Verna	-	HM921083	GQ293660	HG315024	-	-
	A. (Cerbaphaenops) cerberus (Dieck, 1869)	MNHN-AF30	France- Moulis- Grotte du Sendé	FR733948	GQ293589	GQ293646	GQ293718	GQ293779	GQ293835
	A. (Cerbaphaenops) crypticola (Linder, 1859)	MNHN-AF47	France- Aspet- Grotte de Gouillou	FR733952	GQ293577	GQ293671	GQ293709	GQ293765	GQ293812
	A. (Cerbaphaenops) hustachei Jeannel, 1916	MNHN-AF39	France- Nistos- Grotte de l'Eglise	GQ293514	GQ293573	GQ293636	GQ293711	GQ293751	GQ293844
	A. (Cerbaphaenops) pluto (Dieck, 1869)	MNHN-AF58	France- Moulis- Grotte du Sendé	FR733954	GQ293567	GQ293647	-	-	-
	A. (Cerbaphaenops) tiresias (Piochard de La Brûlerie, 1872)	MNHN-AF60	France- Arbas- Goueil-di-Her	-	FR733994	FR733898	FR729570	FR729570	FR729570
	A. (Hydraphaenops) ehlersi (Abeille de Perrin, 1872)	MNHN-AF64	France- Arbas- Goueil-di-Her	FR733957	GQ293565	GQ293683	FR729571	FR729571	FR729571
2	Duvalius Delarouzée, 1859
	Duvalius Delarouzée, 1859
	D. raymondi raymondi (Delarouzée, 1859)	ZSM-L427	France- Néoules- Régaï de Néoules	HG514772	HG514891	HG514658	HG514538	HG514538	HG514538
3	Geotrechus Jeannel, 1919
	G. orpheus (Dieck, 1869)	MNHN-AF81	France- Mérigon- Grotte de la Quère	GQ293528	GQ293597	GQ293665	FR729573	FR729573	FR729573
	G. gallicus (Delarouzée, 1857)	MNHN-AF76	France- Arthez d'Asson- Aven de Nabails	GQ293518	GQ293557	GQ293670	GQ293724	GQ293769	GQ293798
4	Trechus Clairville, 1806
	T. bordei Peyerimhoff, 1909	MNHN–TBA	France- Larrau- Grotte d´Ayssaguer	HG514834	HE817914	HE817930	HE817898	HE817898	HE817898
	T. ovatus Putzeys, 1846	ZSM-L630	Austria- Göstling/Ybbs- Hochkar	HG514822	HG514947	HG514698	HG514588	HG514588	HG514588
	T. pilisensis Csiki, 1918 cf	ZSM-L478	Austria- Göstling/Ybbs- Hochkar	HG514798	HG514919	HG514678	HG514563	HG514563	HG514563
5	Trichaphaenops Jeannel,1916
	T. gounellei (Bedel, 1879)	MNCN-AF6	France- Vassieux-en-Vercors- Baume Cervière	FR733985	FR734006	FR733924	FR729590	FR729590	FR729590
6	Typhlotrechus (J. Müller, 1913)
	T. bilimeki bilimeki (Sturm, 1847)	ZSM_L318	Slovenia- Videm, Grosuplje- Podpeška jama	HG514751	HG514865	HG514643	HG514523	HG514523	HG514523
